# Supplementary material for: Comparison of 2 chromogenic media for the detection of extended-spectrum β-lactamase producing Enterobacteriaceae stool carriage in nursing home residents
Source: Diagn Microbiol Infect Dis. 2016 Mar;84(3):181–3. doi: 10.1016/j.diagmicrobio.2015.11.008 (PMC4769092; doi:10.1016/j.diagmicrobio.2015.11.008)
Supplement: Supplementary Table 1 [file mmc1.xlsx]

## Sheet: Sheet1
Sequence Tag	Sequence Accession Number	Isolate ID
14937_7#10	ERR775977	NHES0083
14937_7#12	ERR775979	NHES0089
14937_7#13	ERR775980	NHES0092
14937_7#14	ERR775981	NHES0096
14937_7#15	ERR775982	NHES0097
14937_7#16	ERR775983	NHES0101
14937_7#17	ERR775984	NHES0102
14937_7#18	ERR775985	NHES0106
14937_7#20	ERR775987	NHES0135
14937_7#21	ERR775988	NHES0136
14937_7#22	ERR775989	NHES0146
14937_7#26	ERR775993	NHES0008
14937_7#27	ERR775994	NHES0031
14937_7#28	ERR775995	NHES0041
14937_7#29	ERR775996	NHES0045
14937_7#3	ERR775970	NHES0001
14937_7#30	ERR775997	NHES0050
14937_7#31	ERR775998	NHES0054
14937_7#32	ERR775999	NHES0080
14937_7#33	ERR776000	NHES0103
14937_7#34	ERR776001	NHES0114
14937_7#35	ERR776002	NHES0139
14937_7#4	ERR775971	NHES0013
14937_7#5	ERR775972	NHES0015
14937_7#6	ERR775973	NHES0025
14937_7#7	ERR775974	NHES0056
14937_7#8	ERR775975	NHES0057
14937_7#9	ERR775976	NHES0074
14937_8#40	ERR776090	NHES0004
14937_8#41	ERR776091	NHES0044
14937_8#44	ERR776094	NHES0052
14937_8#46	ERR776096	NHES0086
14937_8#47	ERR776097	NHES0003
14937_8#49	ERR776099	NHES0009
14937_8#50	ERR776100	NHES0011
14937_8#51	ERR776101	NHES0012
14937_8#52	ERR776102	NHES0014
14937_8#54	ERR776104	NHES0018
14937_8#55	ERR776105	NHES0021
14937_8#56	ERR776106	NHES0022
14937_8#57	ERR776107	NHES0026
14937_8#58	ERR776108	NHES0029
14937_8#60	ERR776110	NHES0037
14937_8#61	ERR776111	NHES0038
14937_8#62	ERR780254	NHES0039
14937_8#63	ERR780255	NHES0048
14937_8#66	ERR780258	NHES0065
14937_8#67	ERR780259	NHES0067
14937_8#68	ERR780260	NHES0069
14937_8#69	ERR780261	NHES0076
14937_8#70	ERR780262	NHES0081
14937_8#71	ERR780263	NHES0084
14937_8#72	ERR780264	NHES0090
14937_8#73	ERR780265	NHES0091
14937_8#74	ERR780266	NHES0098
14937_8#76	ERR780268	NHES0108
14937_8#77	ERR780269	NHES0110
14937_8#78	ERR780270	NHES0111
14937_8#79	ERR780271	NHES0113
14937_8#80	ERR780272	NHES0116
14937_8#81	ERR780273	NHES0117
14937_8#82	ERR780274	NHES0118
14937_8#83	ERR780275	NHES0119
14937_8#84	ERR780276	NHES0120
14937_8#85	ERR780277	NHES0124
14937_8#86	ERR780278	NHES0128
15056_3#1	ERR830474	NHES0130
15056_3#10	ERR830483	NHES0147
15056_3#12	ERR830485	NHES0150
15056_3#13	ERR830486	NHES0156
15056_3#14	ERR830487	NHES0157
15056_3#2	ERR830475	NHES0133
15056_3#4	ERR830477	NHES0137
15056_3#5	ERR830478	NHES0140
15056_3#6	ERR830479	NHES0141
15056_3#7	ERR830480	NHES0142
15056_3#8	ERR830481	NHES0143
15056_4#20	ERR830579	NHES0002
15056_4#22	ERR830581	NHES0016
15056_4#23	ERR830582	NHES0020
15056_4#33	ERR830592	NHES0129
15056_4#34	ERR830593	NHES0158
15056_4#39	ERR830598	NHES0010
15056_4#40	ERR830599	NHES0019
15056_4#41	ERR830600	NHES0023
15056_4#42	ERR830601	NHES0024
15056_4#43	ERR830602	NHES0030
15056_4#44	ERR830603	NHES0036
15056_4#45	ERR830604	NHES0042
15056_4#46	ERR830605	NHES0043
15056_4#47	ERR830606	NHES0049
15056_4#48	ERR830607	NHES0051
15056_4#49	ERR830608	NHES0055
15056_4#50	ERR830609	NHES0061
15056_4#51	ERR830610	NHES0062
15056_4#52	ERR830611	NHES0064
15056_4#53	ERR830612	NHES0071
15056_4#54	ERR830613	NHES0072
15056_4#55	ERR830614	NHES0073
15056_4#56	ERR830615	NHES0077
15056_4#57	ERR830616	NHES0078
15056_4#58	ERR830617	NHES0079
15056_4#59	ERR830618	NHES0094
15056_4#60	ERR830619	NHES0100
15056_4#62	ERR830621	NHES0123
15056_4#63	ERR830622	NHES0126
15056_4#64	ERR830623	NHES0132
15056_4#65	ERR830624	NHES0152
15056_4#66	ERR830625	NHES0153
15056_4#8	ERR830567	NHES0068
15056_4#81	ERR830640	NHES0122
15056_4#83	ERR830642	NHES0046
15795_1#43	ERR905806	NHES0131
15795_1#44	ERR905807	NHES0149
15795_1#45	ERR905808	NHES0155
15795_1#46	ERR905809	NHES0160
